# Supplementary material for: Necrosis-Suppressing Effector Protein ChEC88 Adopts a Novel Structural Motif Conserved Among Genus-Spanning Hemibiotrophic Phytopathogens
Source: Plants (Basel). 2025 Aug 18;14(16):2562. doi: 10.3390/plants14162562 (PMC12389015; doi:10.3390/plants14162562)
Supplement: Supplementary file 1 [file plants-14-02562-s001.zip]

Archive with 2 entries (2 files):
- Suppl_figs.pptx
- Suppl_tables.xlsx
